# Supplementary material for: Parental education level and ADHD diagnosis in childhood and adolescence: the moderating roles of gender, age, and family history of ADHD
Source: Eur Child Adolesc Psychiatry. 2025 Sep 18;35(2):513–22. doi: 10.1007/s00787-025-02852-0 (PMC12956934; doi:10.1007/s00787-025-02852-0)
Supplement: Supplementary file 1 — Online Resource 1 (XLSX 71.5 KB) [file 787_2025_2852_MOESM1_ESM.xlsx]

## Sheet: Information
Article title: Parental education level and ADHD diagnosis in childhood and adolescence: the moderating roles of gender, age, and family history of ADHD
Journal: European Child & Adolescent Psychiatry
Author information: Lotta Volotinen1 2 , Hanna Remes1 2, Pekka Martikainen1 2 3, & Niina Metsä-Simola1 2
1. Helsinki Institute of Demography and Population Health, Faculty of Social Sciences, University of Helsinki, Helsinki, Finland
2. Max Planck - University of Helsinki Center for Social Inequalities in Population Health, Helsinki, Finland
3. Max Planck Institute for Demographic Research, Rostock, Germany
Corresponding author: Lotta Volotinen, lotta.volotinen@helsinki.fi

## Sheet: Table 1
Table 1. Interaction tests (p-values) for parental education's interaction with gender, age, and family history of ADHD
				Family history of ADHD
				No		Yes
	Age
	4-17	4-12	13-17	4-12	13-17	4-12	13-17
Interaction test	p	p	p	p	p	p	p
maternal_education##age_group	<0.001
paternal_education##age_group	<0.001
maternal_education##gender	<0.001	<0.001	<0.001	<0.001	<0.001	<0.001	<0.001
paternal_education##gender	<0.001	<0.001	<0.001	<0.001	<0.001	<0.001	<0.001
maternal_education##family_history_of_ADHD	<0.001	<0.001	<0.001
paternal_education##family_history_of_ADHD	<0.001	<0.001	<0.001
maternal_education##gender##age_group	<0.001
paternal_education##gender##age_group	<0.001

## Sheet: Table 2
Table 2. Incidence rate of ADHD diagnosis (/100) and distributions (%) of other variables
		Boys				Girls				All
		4-12		13-17		4-12		13-17		4-17
		(N = 214,596)		(N = 205,356)		(N = 204,991)		(N = 203,034)		(N = 419,152)
		%	/100	%	/100	%	/100	%	/100	%	/100
	Total	100	4.16	100	1.79	100	0.82	100	1.27	100	4.01
Gender	Boys	100	4.16	100	1.79	N.A.	N.A.	N.A.	N.A.	51.13	5.87
	Girls	N.A.	N.A.	N.A.	N.A.	100	0.82	100	1.27	48.87	2.08
Maternal	1960-1964	16.09	2.74	16.33	1.22	16.35	0.56	16.38	0.69	16.22	2.6
birth cohort	1965-1969	36.7	3.26	37.04	1.33	36.61	0.59	36.71	0.98	36.65	3.09
	1970-1974	31.09	4.52	30.98	1.92	30.93	0.89	30.9	1.39	31.01	4.36
	1975-1979	16.12	6.89	15.65	3.23	16.11	1.48	16	2.28	16.12	6.88
Paternal	1960-1964	28.18	3.27	28.45	1.28	28.41	0.62	28.47	0.81	28.29	2.99
birth cohort	1965-1969	38.84	3.68	39.03	1.56	38.78	0.75	38.8	1.08	38.81	3.54
	1970-1974	24.45	4.84	24.27	2.23	24.41	0.94	24.38	1.69	24.43	4.83
	1975-1979	8.54	7.29	8.25	3.35	8.41	1.5	8.35	2.42	8.47	7.24
Hospital district	Åland	0.4	2.24	0.41	1.65	0.39	0.76	0.4	1.87	0.39	3.35
	Varsinais-Suomi	8.62	4.84	8.56	2.16	8.56	1.13	8.58	1.37	8.59	4.72
	Satakunta	4.34	5.19	4.34	1.67	4.27	1.07	4.29	0.92	4.3	4.54
	Kanta-Häme	3.34	2.89	3.62	1.18	3.35	0.63	3.63	0.62	3.35	2.75
	Pirkanmaa	9.33	4.6	9.43	2.78	9.29	0.99	9.45	1.91	9.31	5.05
	Päijät-Häme	3.75	4.93	3.87	1.59	3.88	0.87	4.01	0.92	3.82	4.13
	Kymenlaakso	3.21	4.18	3.23	1.84	3.2	0.61	3.22	1.47	3.2	4.01
	Etelä-Karjala	2.23	4.54	2.26	2.01	2.28	0.85	2.33	1.99	2.25	4.65
	Etelä-Savo	1.87	6.11	1.86	2.7	1.88	1.93	1.91	2.76	1.87	6.65
	Itä-Savo	0.79	6.56	0.75	2.52	0.81	1.62	0.8	3.8	0.8	7.25
	Pohjois-Karjala	3.02	7.82	2.92	2.25	3	1.84	2.96	1.36	3.01	6.53
	Pohjois-Savo	4.69	4.35	4.74	1.9	4.73	1.06	4.75	1.02	4.71	4.21
	Keski-Suomi	4.59	4.38	4.64	1.58	4.63	0.58	4.73	1.54	4.61	4.04
	Etelä-Pohjanmaa	4.11	1.58	4.37	1.01	3.98	0.33	4.13	0.73	4.05	1.82
	Vaasa	3.16	3.3	3.16	1.05	3.03	0.66	3.02	0.8	3.1	2.96
	Keski-Pohjanmaa	1.62	2.33	1.67	1.31	1.68	0.38	1.7	0.67	1.65	2.31
	Pohjois-Pohjanmaa	8.95	2.43	9.17	1.15	8.75	0.4	8.88	0.74	8.85	2.37
	Kainuu	1.43	3.25	1.44	0.85	1.47	0.4	1.46	0.64	1.45	2.61
	Länsi-Pohja	1.17	2.19	1.2	1.05	1.27	0.31	1.25	0.59	1.22	2.13
	Lappi	2.06	5.13	2.02	3.51	2.03	1.18	2	3.21	2.05	6.21
	Helsinki and Uusimaa	27.3	4.2	26.32	1.74	27.53	0.74	26.5	1.18	27.42	3.93
Lives with	No	11.9	8.3	28.2	3	12	1.9	29	1.9	12	7.9
both parents	Yes	88.1	3.6	71.8	1.3	88	0.7	71.1	1	88	3.5
Nr. of siblings	0	20.9	6.15	12.34	2.75	21.01	1.2	12.74	1.82	20.96	5.62
	1	51.23	3.85	42.78	1.69	50.89	0.75	42.57	1.25	51.07	3.76
	2+	27.86	3.23	44.88	1.62	28.1	0.68	44.69	1.12	27.98	3.28
Household	No household	0.44	11.03	0.65	7.58	0.45	5.13	0.61	3.57	0.44	10.94
income	Lowest	17.81	5.92	17.67	2.34	17.99	1.26	18.04	1.61	17.9	5.79
	2	19.81	4.82	19.83	2.02	19.82	0.97	19.83	1.46	19.81	4.59
	3	20.44	3.94	20.32	1.56	20.31	0.77	20.41	1.21	20.38	3.81
	4	20.78	3.6	20.69	1.53	20.66	0.62	20.46	1.06	20.72	3.29
	Highest	20.71	2.64	20.83	1.42	20.77	0.47	20.64	0.98	20.74	2.71

## Sheet: Table 3
Table 3. IRR of ADHD diagnosis by parental education for boys, girls, and all 4-17-year-olds
		Boys				Girls				All
		4-12		13-17		4-12		13-17		4-17
		IRR	95% CI	IRR	95% CI	IRR	95% CI	IRR	95% CI	IRR	95% CI
Maternal	Basic	2.48	(2.32-2.65)	1.7	(1.53-1.90)	3.46	(2.93-4.08)	1.55	(1.34-1.78)	2.17	(2.07-2.28)
education	Secondary	1.52	(1.44-1.61)	1.02	(0.95-1.10)	1.91	(1.66-2.20)	1.08	(1.00-1.18)	1.33	(1.28-1.39)
	Tertiary	1		1		1		1		1
Paternal	Basic	2.82	(2.64-3.02)	2.08	(1.88-2.29)	2.89	(2.47-3.38)	1.65	(1.47-1.86)	2.36	(2.26-2.48)
education	Secondary	1.74	(1.63-1.84)	1.27	(1.18-1.38)	1.68	(1.46-1.94)	1.11	(1.01-1.22)	1.48	(1.42-1.55)
	Tertiary	1		1		1		1		1
*Models adjusted with: parental birth cohort + baseline year + hospital district

## Sheet: Table 4
Table 4. Incidence rate of ADHD diagnosis (/100) and distributions (%) of other variables by family history of ADHD
		Family history of ADHD				All
		No		Yes
		(N = 397,574)		(N = 21,578)		(N = 419,152)
		%	/100	%	/100	%	/100
	Total	100	3.34	100	16.33	100	4.01
Maternal	Basic	11.28	5.51	18.11	18.51	11.63	6.56
education	Secondary	63.99	3.21	60.9	15.91	63.83	3.84
	Tertiary	24.72	2.69	20.99	15.68	24.53	3.26
Paternal	Basic	15.61	5.13	23.26	19.89	16	6.23
education	Secondary	60.41	3.28	57.5	15.41	60.26	3.88
	Tertiary	23.98	2.34	19.24	14.79	23.74	2.86
Offspring gender	Boys	51.15	4.98	50.72	22.35	51.13	5.87
	Girls	48.85	1.63	49.28	10.14	48.87	2.08
Maternal	1960-1964	16.56	2.3	9.87	12.02	16.22	2.6
birth cohort	1965-1969	37.12	2.67	28.12	13.17	36.65	3.09
	1970-1974	30.83	3.6	34.47	16.73	31.01	4.36
	1975-1979	15.49	5.56	27.55	20.61	16.12	6.88
Paternal	1960-1964	28.71	2.63	20.58	12.38	28.29	2.99
birth cohort	1965-1969	39.04	2.98	34.56	15.06	38.81	3.54
	1970-1974	24.14	3.94	29.7	18.19	24.43	4.83
	1975-1979	8.11	5.85	15.16	20.94	8.47	7.24
Hospital district	Åland	0.4	2.79	0.31	16.67	0.39	3.35
	Varsinais-Suomi	8.53	3.89	9.78	18.01	8.59	4.72
	Satakunta	4.3	3.76	4.45	18.42	4.3	4.54
	Kanta-Häme	3.4	2.3	2.36	14.73	3.35	2.75
	Pirkanmaa	9.23	4.06	10.89	20.43	9.31	5.05
	Päijät-Häme	3.81	3.65	3.93	12.85	3.82	4.13
	Kymenlaakso	3.22	3.34	2.9	17.76	3.2	4.01
	Etelä-Karjala	2.24	3.79	2.51	18.63	2.25	4.65
	Etelä-Savo	1.83	5.37	2.72	22.45	1.87	6.65
	Itä-Savo	0.77	5.74	1.4	22.44	0.8	7.25
	Pohjois-Karjala	2.91	5.41	4.86	18.89	3.01	6.53
	Pohjois-Savo	4.7	3.58	4.87	15.41	4.71	4.21
	Keski-Suomi	4.56	3.22	5.4	16.81	4.61	4.04
	Etelä-Pohjanmaa	4.13	1.48	2.47	12.22	4.05	1.82
	Vaasa	3.15	2.57	2.24	13.22	3.1	2.96
	Keski-Pohjanmaa	1.68	1.98	1.17	11.11	1.65	2.31
	Pohjois-Pohjanmaa	8.96	2.03	6.94	10.48	8.85	2.37
	Kainuu	1.47	2.37	1.09	8.47	1.45	2.61
	Länsi-Pohja	1.24	1.87	0.84	9.34	1.22	2.13
	Lappi	2	5.1	2.99	19.81	2.05	6.21
	Helsinki and Uusimaa	27.5	3.36	25.87	15.14	27.42	3.93
Lives with both	No	11.78	6.82	15.29	23.01	11.96	7.88
	Yes	88.22	2.88	84.71	15.13	88.04	3.49
Nr. of siblings	0	21.46	5.07	11.74	23.88	20.96	5.62
	1	51.21	3.1	48.45	16.57	51.07	3.76
	2+	27.33	2.45	39.81	13.82	27.98	3.28
Household	No household	0.43	8.78	0.72	34.62	0.44	10.94
income	Lowest	17.96	4.7	28.22	17.64	17.9	5.79
	2	19.83	3.67	24.18	16.67	19.81	4.59
	3	20.63	3.24	18.9	15.62	20.38	3.81
	4	20.98	2.8	15.76	15.85	20.72	3.29
	Highest	20.17	2.38	12.22	13.27	20.74	2.71

## Sheet: Table 5
Table 5. Incidence rate of ADHD diagnosis (/100) by offspring gender, age, and family history of ADHD
		Family history of ADHD
		No						Yes
		Boys		Girls		All		Boys		Girls		All
		4-12	13-17	4-12	13-17			4-12	13-17	4-12	13-17
		(N = 208,603)	(N = 196,206)	(N = 199,229)	(N = 192,832)	(N = 397,574)		(N = 5,993)	(N = 9,150)	(N = 5,762)	(N = 10,202)	(N = 21,578)
	Total	3.7	1.55	0.69	1	3.34		20.16	7.05	5.47	6.23	16.33
Maternal	Basic	6.38	2.44	1.33	1.22	5.51		23.39	8.37	6.17	5.92	18.51
education	Secondary	3.62	1.47	0.68	0.95	3.21		19.9	6.05	5.63	6.06	15.91
	Tertiary	2.64	1.48	0.4	1.05	2.69		18.02	8.56	4.17	6.74	15.68
Paternal	Basic	5.95	2.36	1.11	1.33	5.13		26.09	8.76	7.36	5.93	19.89
education	Secondary	3.7	1.5	0.68	0.95	3.28		18.43	6.56	5.03	5.95	15.41
	Tertiary	2.21	1.24	0.43	0.95	2.34		17.91	6.9	4.22	7.28	14.79

## Sheet: Table 6
Table 6. IRR of ADHD diagnosis by parental education and family history of ADHD, in childhood and adolescence for boys and girls
		Family history of ADHD
		No											Yes
		Boys				Girls				All			Boys				Girls				All
		4-12		13-17		4-12		13-17					4-12		13-17		4-12		13-17
		IRR	95% CI	IRR	95% CI	IRR	95% CI	IRR	95% CI	IRR	95% CI		IRR	95% CI	IRR	95% CI	IRR	95% CI	IRR	95% CI	IRR	95% CI
Maternal	Basic	2.48	(2.30-2.67)	1.73	(1.53-1.96)	3.54	(2.94-4.25)	1.47	(1.25-1.73)	2.2	(2.08-2.32)		1.35	(1.14-1.59)	1.07	(0.85-1.36)	1.43	(0.98-2.08)	1.12	(0.86-1.45)	1.28	(1.16-1.42)
education	Secondary	1.52	(1.43-1.61)	1.07	(0.98-1.15)	1.89	(1.62-2.21)	1.06	(0.96-1.17)	1.34	(1.29-1.40)		1.14	(0.99-1.31)	0.75	(0.64-0.88)	1.38	(1.00-1.89)	1.02	(0.86-1.21)	1.09	(1.01-1.18)
	Tertiary	1		1		1		1		1		1	1		1		1		1		1
Paternal	Basic	2.82	(2.62-3.04)	2.08	(1.87-2.32)	2.72	(2.29-3.24)	1.69	(1.48-1.94)	2.37	(2.25-2.50)		1.5	(1.28-1.76)	1.42	(1.14-1.77)	1.85	(1.30-2.64)	0.99	(0.79-1.24)	1.44	(1.31-1.58)
education	Secondary	1.79	(1.68-1.92)	1.31	(1.19-1.43)	1.67	(1.43-1.95)	1.12	(1.01-1.25)	1.53	(1.46-1.60)		1.07	(0.92-1.24)	1	(0.83-1.21)	1.28	(0.91-1.79)	0.92	(0.76-1.10)	1.1	(1.01-1.20)
	Tertiary	1		1		1		1		1		1	1		1		1		1		1
* Models adjusted with: parental birth cohort + baseline year + hospital district

## Sheet: Table 7
Table 7. IRR of ADHD diagnosis by parental education for boys, girls, and all 4-17-year-olds
		Boys				Girls				All
		4-12		13-17		4-12		13-17		4-17
		IRR	95% CI	IRR	95% CI	IRR	95% CI	IRR	95% CI	IRR	95% CI
Maternal	Basic	2.08	(1.94-2.24)	1.39	(1.24-1.56)	2.77	(2.33-3.29)	1.27	(1.10-1.48)	1.8	(1.71-1.90)
education	Secondary	1.4	(1.32-1.49)	0.95	(0.88-1.02)	1.75	(1.52-2.02)	1	(0.91-1.09)	1.23	(1.18-1.28)
	Tertiary	1		1		1		1		1
Paternal	Basic	2.42	(2.25-2.59)	1.81	(1.63-2.00)	2.33	(1.99-2.74)	1.43	(1.26-1.61)	2.01	(1.92-2.11)
education	Secondary	1.6	(1.51-1.71)	1.2	(1.10-1.31)	1.53	(1.32-1.77)	1.02	(0.93-1.13)	1.37	(1.31-1.43)
	Tertiary	1		1		1		1		1
* Models adjusted with: parental birth cohort + baseline year + hospital district + household income

## Sheet: Table 8
Table 8. IRR of ADHD diagnosis by parental education and family history of ADHD without restrictions to parental birth cohorts
		Family history of ADHD				All
		No		Yes
		(N = 498,462)		(N = 26,977)		(N = 525,439)
		IRR	95% CI	IRR	95% CI	IRR	95% CI
Maternal	Basic	2.16	(2.05-2.26)	1.29	(1.18-1.40)	2.12	(2.03-2.21)
education	Secondary	1.32	(1.27-1.38)	1.1	(1.03-1.18)	1.32	(1.27-1.37)
	Tertiary	1		1		1
Paternal	Basic	2.36	(2.25-2.47)	1.48	(1.36-1.61)	2.36	(2.26-2.46)
education	Secondary	1.54	(1.47-1.60)	1.15	(1.07-1.25)	1.51	(1.45-1.56)
	Tertiary	1		1		1
* Models adjusted with: parental birth cohort + baseline year + hospital district

## Sheet: Table 9
Table 9. IRR of ADHD diagnosis by parental education and family history of ADHD in 2-child families, both born in 1994-2003
		Family history of ADHD				All
		No		Yes
		(N = 184,626)		(N = 7,951)		(N = 192,577)
		IRR	95% CI	IRR	95% CI	IRR	95% CI
Maternal	Basic	2.04	(1.87-2.23)	1.46	(1.23-1.72)	2.11	(1.96-2.29)
education	Secondary	1.32	(1.24-1.41)	1.3	(1.13-1.48)	1.36	(1.28-1.45)
	Tertiary	1		1		1
Paternal	Basic	2.18	(2.01-2.36)	1.49	(1.27-1.74)	2.3	(2.13-2.47)
education	Secondary	1.49	(1.39-1.60)	1.16	(1.01-1.34)	1.5	(1.40-1.59)
	Tertiary	1		1		1
* Models adjusted with: parental birth cohort + baseline year + hospital district

[truncated: 2 more sheets: Table 10, Table 11]
